# Supplementary material for: Aromatic-Turmerone Analogs Protect Dopaminergic Neurons in Midbrain Slice Cultures through Their Neuroprotective Activities
Source: Cells. 2021 May 3;10(5):1090. doi: 10.3390/cells10051090 (PMC8147616; doi:10.3390/cells10051090)
Supplement: Supplementary file 1 [file cells-10-01090-s001.zip]

Archive with 1 entries (1 files):
- cells-1163962-supplementary.pdf
